# Supplementary material for: Nucleation and Growth-Controlled Facile Fabrication of Gold Nanoporous Structures for Highly Sensitive Surface-Enhanced Raman Spectroscopy Applications
Source: Nanomaterials (Basel). 2021 Jun 1;11(6):1463. doi: 10.3390/nano11061463 (PMC8227128; doi:10.3390/nano11061463)
Supplement: Supplementary file 1 [file nanomaterials-11-01463-s001.zip]

Archive with 1 entries (1 files):
- nanomaterials-1242013-supplementary.pdf
